# Supplementary material for: Flow Cytometry-Based Rapid Assay for Antigen Specific Antibody Relative Affinity in SRBC-Immunized Mouse Models
Source: Int J Mol Sci. 2025 Apr 12;26(8):3664. doi: 10.3390/ijms26083664 (PMC12027684; doi:10.3390/ijms26083664)
Supplement: Supplementary file 1 [file ijms-26-03664-s001.zip]

Archive with 1 entries (1 files):
- ijms-3511276-supplementary.pdf
